# Supplementary material for: A Novel Approach for 3D-Structural Identification through Video Recording: Magnified Tracking
Source: Sensors (Basel). 2019 Mar 11;19(5):1229. doi: 10.3390/s19051229 (PMC6427300; doi:10.3390/s19051229)
Supplement: Supplementary file 1 [file sensors-19-01229-s001.zip]

Archive with 2 entries (2 files):
- Harmanci_etal_Sensors2019_SupportingVideo.avi
- Harmanci_etal_Sensors2019_SupportingVideo_Caption.txt
