# Supplementary material for: A Novel Approach for 3D-Structural Identification through Video Recording: Magnified Tracking
Source: Sensors (Basel). 2019 Mar 11;19(5):1229. doi: 10.3390/s19051229 (PMC6427300; doi:10.3390/s19051229)
Supplement: Supplementary file 1 [file sensors-19-01229-s001.zip › Harmanci_etal_Sensors2019_SupportingVideo_Caption.txt]

Original input video and resultant videos following motion magnification. Frame rates are reduced for a better visualization of the operational deflection shapes, which are denoted below each individual video. 
